# Supplementary material for: Causality between serum uric acid and diabetic microvascular complications - a mendelian randomization study
Source: Diabetol Metab Syndr. 2024 Jun 18;16:134. doi: 10.1186/s13098-024-01377-x (PMC11186091; doi:10.1186/s13098-024-01377-x)
Supplement: Supplementary file 1 — Supplementary Material 1 [file 13098_2024_1377_MOESM1_ESM.xlsx]

## Sheet: Table1
Tables1 The detailed summary of GWAS datasets in MR analysis
Outcomes	Data source	Sample size	Ethnicity	Web source
Uric acid	IEU	343826	European	https://gwas.mrcieu.ac.uk
	ebi-a-GCST90018977
Diabetic nephropathy	Finngen	4111/308539	European	https://www.finngen.fi/en/access_results
Diabetic neuropathy	Finngen	2843/271817	European	https://www.finngen.fi/en/access_results
Diabetic retinopathy	Finngen	1041/ 308633	European	https://www.finngen.fi/en/access_results
T1DM with renal complications	Finngen	1579/308280	European	https://www.finngen.fi/en/access_results
T1DM with neurological complications	Finngen	1077/308280	European	https://www.finngen.fi/en/access_results
T1DM with ophthalmic complications	Finngen	5202/308280	European	https://www.finngen.fi/en/access_results
T2DM with renal complications	Finngen	2684/308280	European	https://www.finngen.fi/en/access_results
T2DM with neurological complications	Finngen	1894/308280	European	https://www.finngen.fi/en/access_results
T2DM with ophthalmic complications	Finngen	4172/308280	European	https://www.finngen.fi/en/access_results

## Sheet: Table2
Supplementary Table2. Genetic variants used in the MR analyses.
	SNP	EA	OA	EAF	Beta	Se	Pval	N	F-statistic
1	rs926979	C	T	0.716224	0.0137	0.002	3.3512e-12	343836	46.9225
2	rs12096443	T	C	0.346507	-0.0174	0.0019	1.53993e-19	343836	83.867
3	rs11163481	T	G	0.643321	0.0125	0.0018	1.24394e-11	343836	48.2253
4	rs2493121	A	T	0.711628	0.0121	0.002	1.05099e-09	343836	36.6025
5	rs2808500	G	A	0.433211	-0.0104	0.0018	5.89495e-09	343836	33.3827
6	rs144188351	C	G	0.639915	0.0111	0.002	1.6e-08	343836	30.8025
7	rs6674490	A	C	0.393648	-0.0123	0.0018	9.67609e-12	343836	46.6944
8	rs10922199	A	G	0.37727	0.0106	0.0019	1.84098e-08	343836	31.1247
9	rs12070208	C	T	0.0808117	-0.0211	0.0038	3.15697e-08	343836	30.8317
10	rs496708	A	C	0.447339	-0.0133	0.0018	7.26273e-13	343836	54.5957
11	rs11264341	T	C	0.516603	-0.0352	0.0018	1.56783e-82	343836	382.42
12	rs6429747	T	C	0.31423	-0.0215	0.0022	9.59622e-23	343836	95.5062
13	rs11164916	C	G	0.606666	0.0188	0.0018	1.79184e-25	343836	109.086
14	rs199661312	AT	A	0.020948	0.039	0.0071	4.246e-08	343836	30.1726
15	rs140885868	G	A	0.013354	-0.0893	0.0097	2.40381e-20	343836	84.7539
16	rs3845534	A	G	0.581636	0.0151	0.0018	3.56862e-16	343836	70.3735
17	rs2480714	T	G	0.765931	0.0126	0.0022	5.87205e-09	343836	32.8017
18	rs114165349	C	G	0.023533	0.0805	0.0067	8.01124e-33	343836	144.358
19	rs2788144	G	A	0.03673	0.0395	0.0054	3.37987e-13	343836	53.5065
20	rs13418518	T	A	0.032189	0.0366	0.0058	2.22101e-10	343836	39.8205
21	rs10196697	A	G	0.502859	-0.0105	0.0019	2.712e-08	343836	30.5402
22	rs10211562	T	G	0.447795	-0.0134	0.0018	4.30725e-14	343836	55.4198
23	rs12467636	G	A	0.755523	0.013	0.0021	3.58699e-10	343836	38.322
24	rs2287084	T	G	0.228085	0.0124	0.0021	6.35697e-09	343836	34.8662
25	rs2252862	G	C	0.470181	-0.0147	0.0019	6.00897e-15	343836	59.8587
26	rs2075252	C	T	0.672548	-0.0261	0.002	1.69083e-40	343836	170.303
27	rs187355703	G	C	0.0191647	0.0563	0.0064	1.31795e-18	343836	77.385
28	rs17050272	A	G	0.429899	0.0218	0.0018	1.58818e-34	343836	146.679
29	rs13021972	T	A	0.415724	0.016	0.0018	4.49676e-18	343836	79.0123
30	rs146787580	C	A	0.11447	0.0264	0.0032	2.5142e-16	343836	68.0625
31	rs1851285	G	C	0.551001	0.013	0.0018	1.33814e-12	343836	52.1605
32	rs807624	T	G	0.477412	-0.0168	0.0019	8.23e-19	343836	78.1828
33	rs12105304	G	A	0.236609	0.0206	0.0021	7.90679e-22	343836	96.2268
34	rs72818964	A	G	0.17609	0.0155	0.0027	5.58895e-09	343836	32.9561
35	rs1021409	G	T	0.163106	0.0188	0.0024	4.1783e-15	343836	61.3611
36	rs13411042	A	C	0.444883	0.0145	0.0018	4.33012e-16	343836	64.892
37	rs2012385	A	G	0.65611	-0.0181	0.0021	2.71894e-17	343836	74.288
38	rs62106258	C	T	0.048343	-0.0342	0.0047	5.10505e-13	343836	52.9488
39	rs2060824	C	T	0.480515	0.0135	0.0018	3.27793e-14	343836	56.25
40	rs12987661	C	T	0.100501	-0.0302	0.0029	4.21502e-25	343836	108.447
41	rs6715785	A	G	0.415762	-0.0116	0.0021	3.97997e-08	343836	30.5125
42	rs831036	G	C	0.396339	0.0146	0.0018	7.4817e-16	343836	65.7901
43	rs11128603	G	A	0.0964935	-0.0203	0.003	9.37994e-12	343836	45.7878
44	rs6804946	C	T	0.20022	-0.0216	0.0025	1.77296e-17	343836	74.6496
45	rs200216446	T	TA	0.0754676	0.0231	0.0033	4.39339e-12	343836	49
46	rs7642977	T	C	0.416168	0.0106	0.0019	3.94003e-08	343836	31.1247
47	rs146712725	GACCAATAGGAACAAAA	G	0.728603	-0.0139	0.0021	3.51399e-11	343836	43.8118
48	rs9872445	T	C	0.56094	-0.0126	0.002	8.30501e-10	343836	39.69
49	rs1511299	C	T	0.266849	-0.0211	0.002	4.14572e-26	343836	111.302
50	rs9843304	T	C	0.530975	0.0103	0.0018	5.07201e-09	343836	32.7438
51	rs7039	G	C	0.550652	0.0147	0.0018	2.48886e-16	343836	66.6944
52	rs7651369	G	A	0.477149	-0.011	0.0019	1.31e-08	343836	33.518
53	rs55756439	AT	A	0.85116	0.0177	0.0029	7.30197e-10	343836	37.2521
54	rs9880232	A	C	0.774593	-0.0144	0.0022	3.92645e-11	343836	42.843
55	rs79141906	C	A	0.32522	-0.0123	0.0022	1.58001e-08	343836	31.2583
56	rs2581824	A	C	0.446643	0.03	0.0018	4.93856e-64	343836	277.778
57	rs62294340	A	G	0.374617	-0.017	0.0018	9.99309e-21	343836	89.1975
58	rs73169739	C	T	0.0622486	0.0242	0.0036	2.90202e-11	343836	45.1883
59	rs6825697	C	G	0.917691	0.0365	0.0038	1.11712e-21	343836	92.2611
60	rs62409885	T	C	0.63817	0.0615	0.0023	5.34564e-164	343836	714.981
61	rs62294282	G	A	0.72392	0.3013	0.0022	1e-200	343836	18756.5
62	rs9307594	G	A	0.575262	0.0105	0.0019	2.91803e-08	343836	30.5402
63	rs200419650	CA	C	0.648915	-0.0164	0.0019	9.82426e-18	343836	74.5042
64	rs114158982	G	C	0.017469	0.0584	0.0077	4.94425e-14	343836	57.5234
65	rs45499402	C	G	0.163764	0.1462	0.0024	1e-200	343836	3710.84
66	rs12510175	G	C	0.424792	-0.0117	0.0019	3.44501e-10	343836	37.9197
67	rs5856715	AT	A	0.85691	0.0181	0.0029	6.19698e-10	343836	38.9548
68	rs7677783	T	C	0.610034	-0.0114	0.0018	3.34103e-10	343836	40.1111
69	rs145157727	A	G	0.0114684	-0.0518	0.0082	2.97701e-10	343836	39.9054
70	rs2231145	C	T	0.0426661	-0.0787	0.0046	3.35429e-64	343836	292.707
71	rs7696556	C	A	0.274427	-0.0168	0.0023	2.47913e-13	343836	53.3535
72	rs112214565	A	G	0.017376	0.0578	0.0083	4.33711e-12	343836	48.4953
73	rs35523212	G	A	0.518307	-0.0448	0.0018	7.63836e-130	343836	619.457
74	rs11940694	G	A	0.555862	0.0106	0.0018	3.68197e-09	343836	34.679
75	rs17013743	G	A	0.0793353	-0.0298	0.0034	8.65964e-19	343836	76.8201
76	rs142929199	G	A	0.023344	-0.0527	0.0074	8.05935e-13	343836	50.7175
77	rs157512	C	T	0.23748	-0.0202	0.0025	7.68245e-16	343836	65.2864
78	rs272889	G	A	0.544845	0.013	0.0018	1.85183e-12	343836	52.1605
79	rs140753856	G	A	0.150225	-0.0147	0.0025	6.14497e-09	343836	34.5744
80	rs255749	A	G	0.73012	0.0159	0.002	1.50383e-15	343836	63.2025
81	rs6860575	T	C	0.472925	-0.0114	0.0018	1.88499e-10	343836	40.1111
82	rs2973444	C	T	0.0636752	-0.0245	0.0036	1.073e-11	343836	46.3156
83	rs28419182	A	G	0.694159	0.018	0.002	2.8721e-19	343836	81
84	rs17632159	C	G	0.299966	-0.0299	0.0019	3.09671e-54	343836	247.648
85	rs455213	C	T	0.402199	0.0165	0.0018	1.43714e-19	343836	84.0278
86	rs10075612	T	G	0.27718	0.0139	0.0023	1.03901e-09	343836	36.5236
87	rs152197	T	C	0.216002	-0.0126	0.0022	7.23303e-09	343836	32.8017
88	rs11243143	A	G	0.63507	-0.0353	0.0021	5.12507e-63	343836	282.56
89	rs833805	G	A	0.882604	0.0226	0.0028	1.47096e-15	343836	65.148
90	rs2762353	G	A	0.642554	0.0668	0.0019	1e-200	343836	1236.08
91	rs3734537	A	C	0.13326	0.0401	0.003	5.28689e-41	343836	178.668
92	rs1317983	C	T	0.744566	0.0304	0.002	2.64728e-50	343836	231.04
93	rs6939175	A	G	0.287096	-0.012	0.002	3.596e-09	343836	36
94	rs4897160	A	G	0.477568	0.0145	0.0018	1.7869e-16	343836	64.892
95	rs2636590	A	G	0.631534	0.011	0.0018	2.28702e-09	343836	37.3457
96	rs676015	C	T	0.664388	-0.015	0.0019	1.87802e-15	343836	62.3269
97	rs2714345	A	G	0.228012	-0.0122	0.0021	1.388e-08	343836	33.7506
98	rs148688688	A	G	0.0214268	0.0426	0.0065	4.41977e-11	343836	42.9529
99	rs7773175	G	C	0.271964	-0.0216	0.002	6.51628e-28	343836	116.64
100	rs28755272	C	T	0.329574	-0.0174	0.002	6.3387e-18	343836	75.69
101	rs2749005	G	T	0.708888	0.0116	0.002	4.66702e-09	343836	33.64
102	rs34555420	T	G	0.10085	0.0531	0.0034	1.40185e-55	343836	243.911
103	rs7766720	C	T	0.106151	0.021	0.0029	6.35185e-13	343836	52.4376
104	rs4476815	C	G	0.0261919	0.0366	0.0058	2.28502e-10	343836	39.8205
105	rs72951456	T	C	0.048935	0.0264	0.0048	3.16701e-08	343836	30.25
106	rs59864860	A	T	0.119796	-0.0169	0.0027	4.65704e-10	343836	39.1783
107	rs856560	C	T	0.704475	0.0133	0.002	2.73527e-11	343836	44.2225
108	rs9333592	T	C	0.078094	-0.0239	0.0039	5.83499e-10	343836	37.5549
109	rs2240390	C	T	0.325505	-0.0132	0.0019	7.32487e-12	343836	48.2659
110	rs35994853	T	C	0.370769	0.0151	0.0019	1.43913e-15	343836	63.1607
111	rs10279504	A	C	0.277629	-0.0122	0.002	9.33706e-10	343836	37.21
112	rs13221758	C	A	0.52894	0.0151	0.002	9.52796e-14	343836	57.0025
113	rs13230509	C	G	0.58922	0.0314	0.0019	2.61216e-58	343836	273.119
114	rs12666237	T	C	0.10066	0.0202	0.003	3.03529e-11	343836	45.3378
115	rs60767324	C	T	0.0763012	-0.0189	0.0033	1.2e-08	343836	32.8017
116	rs2695580	A	G	0.370913	0.0107	0.0019	1.32501e-08	343836	31.7147
117	rs17786744	G	A	0.365981	0.0223	0.0018	1.16091e-33	343836	153.485
118	rs12543287	C	G	0.365126	-0.0115	0.0018	3.84601e-10	343836	40.8179
119	rs10429294	T	C	0.577397	0.0205	0.0018	4.10488e-30	343836	129.707
120	rs2436958	C	T	0.828966	-0.0188	0.0024	1.44311e-15	343836	61.3611
121	rs150386926	AGACT	A	0.3782	0.0159	0.0019	2.25424e-17	343836	70.0305
122	rs2926590	A	C	0.182865	0.0193	0.0023	5.1027e-17	343836	70.414
123	rs1869581	C	G	0.444542	-0.0109	0.0018	1.99701e-09	343836	36.6698
124	rs2941484	T	C	0.443189	0.0318	0.0018	1.30287e-71	343836	312.111
125	rs2039424	A	G	0.638438	0.0111	0.0018	1.65101e-09	343836	38.0278
126	rs10868758	C	T	0.115051	0.0164	0.0028	2.718e-09	343836	34.3061
127	rs62580766	T	C	0.18197	-0.0144	0.0026	4.74898e-08	343836	30.6746
128	rs2437817	A	C	0.309596	-0.0146	0.0019	2.59597e-14	343836	59.0471
129	rs7341879	G	A	0.30359	0.0121	0.0022	3.96004e-08	343836	30.25
130	rs28517717	T	C	0.338371	-0.0218	0.0019	9.77687e-30	343836	131.645
131	rs754600	A	G	0.295842	0.0152	0.0021	1.31009e-12	343836	52.39
132	rs10901057	G	C	0.846545	0.0172	0.0027	2.36102e-10	343836	40.5816
133	rs56379622	A	G	0.0447	-0.0374	0.0049	2.89801e-14	343836	58.2574
134	rs3824359	C	T	0.175528	0.0142	0.0023	1.53402e-09	343836	38.1172
135	rs181673	C	A	0.590031	0.0173	0.0018	1.56495e-21	343836	92.3735
136	rs10886117	A	G	0.228111	0.021	0.0022	5.01649e-22	343836	91.1157
137	rs45487598	A	G	0.11689	0.0184	0.0032	7.703e-09	343836	33.0625
138	rs17592117	C	T	0.0916586	0.0426	0.0031	1.79597e-43	343836	188.841
139	rs10082474	G	A	0.517038	-0.0131	0.0018	1.06096e-13	343836	52.966
140	rs12775853	A	T	0.67198	-0.0146	0.0022	2.10717e-11	343836	44.0413
141	rs11202328	T	C	0.273079	-0.0254	0.0023	2.11495e-27	343836	121.958
142	rs2362515	A	G	0.314821	-0.0121	0.0019	2.30202e-10	343836	40.5568
143	rs12767261	A	G	0.106677	0.0166	0.0029	6.67006e-09	343836	32.7658
144	rs7093087	A	G	0.163333	0.0172	0.0024	4.3481e-13	343836	51.3611
145	rs1925258	A	T	0.665384	-0.0124	0.0019	5.4275e-11	343836	42.5928
146	rs1171614	C	T	0.76883	0.0563	0.0024	1.72982e-120	343836	550.293
147	rs75523587	A	T	0.206794	0.0174	0.0022	1.94402e-15	343836	62.5537
148	rs703978	G	C	0.615663	0.0117	0.0018	1.10701e-10	343836	42.25
149	rs12806743	T	G	0.219438	-0.0138	0.0021	9.56093e-11	343836	43.1837
150	rs3116068	T	C	0.212027	0.0184	0.0022	1.67494e-17	343836	69.9504
151	rs680071	C	T	0.869594	0.0158	0.0026	1.49599e-09	343836	36.929
152	rs12277177	G	A	0.17535	0.0157	0.0027	4.115e-09	343836	33.8121
153	rs7122026	A	C	0.364756	0.0121	0.002	1.39499e-09	343836	36.6025
154	rs589852	T	C	0.596218	-0.0288	0.0018	3.83707e-58	343836	256
155	rs7952306	T	G	0.780974	0.025	0.0024	6.13903e-26	343836	108.507
156	rs1622987	A	G	0.275551	0.011	0.002	4.53701e-08	343836	30.25
157	rs2195525	T	C	0.600575	-0.014	0.0019	6.72048e-14	343836	54.2936
158	rs12790943	T	C	0.306542	-0.014	0.0021	8.70563e-12	343836	44.4444
159	rs11564722	T	C	0.297748	-0.0204	0.002	1.45312e-24	343836	104.04
160	rs963837	C	T	0.42566	-0.0245	0.0018	4.72063e-43	343836	185.262
161	rs12575710	A	G	0.208351	0.0264	0.0024	4.16102e-29	343836	121
162	rs538737	G	C	0.433648	0.0786	0.002	1e-200	343836	1544.49
163	rs34381009	G	A	0.169001	-0.0387	0.0023	2.09701e-61	343836	283.117
164	rs10899125	G	T	0.071184	0.0226	0.0041	4.17398e-08	343836	30.3843
165	rs17473411	C	T	0.17717	0.0174	0.0027	7.55266e-11	343836	41.5309
166	rs836968	T	C	0.34602	-0.014	0.0019	3.59335e-13	343836	54.2936
167	rs11109717	C	T	0.256941	-0.0137	0.002	2.17721e-11	343836	46.9225
168	rs10859925	A	G	0.173649	0.0159	0.0023	1.21311e-11	343836	47.7902
169	rs2229357	A	G	0.199117	-0.0449	0.0022	1.11995e-90	343836	416.531
170	rs74397112	T	C	0.103764	0.0227	0.0029	5.19159e-15	343836	61.2711
171	rs11056396	C	T	0.102439	-0.0192	0.0029	3.83884e-11	343836	43.8335
172	rs2240193	A	C	0.356532	-0.0258	0.0037	2.09315e-12	343836	48.6224
173	rs76895963	G	T	0.021069	-0.0557	0.0078	9.74541e-13	343836	50.9942
174	rs11056306	A	G	0.429477	-0.0108	0.0018	1.17301e-09	343836	36
175	rs148179165	A	C	0.346904	0.0164	0.0019	3.20406e-18	343836	74.5042
176	rs61941404	T	C	0.071351	-0.028	0.0037	2.41102e-14	343836	57.2681
177	rs10771025	G	C	0.740902	-0.0118	0.002	7.17398e-09	343836	34.81
178	rs7302925	G	A	0.827202	-0.0184	0.0023	2.30409e-15	343836	64
179	rs9534949	G	C	0.708275	-0.0133	0.0019	6.51178e-12	343836	49
180	rs928122	T	C	0.26246	-0.0146	0.0023	2.84898e-10	343836	40.2949
181	rs7331398	C	T	0.503392	-0.0148	0.0019	1.36994e-14	343836	60.6759
182	rs77008184	G	A	0.100256	0.0188	0.0029	1.695e-10	343836	42.0262
183	rs12891886	C	G	0.240285	0.013	0.0021	3.23303e-10	343836	38.322
184	rs2210315	T	C	0.17134	0.0181	0.0027	2.26986e-11	343836	44.9396
185	rs12887732	A	C	0.724795	0.0114	0.002	8.44501e-09	343836	32.49
186	rs73349296	T	G	0.30367	-0.0146	0.0022	4.48642e-11	343836	44.0413
187	rs1955949	C	T	0.75259	-0.0137	0.002	2.39497e-11	343836	46.9225
188	rs72681698	C	T	0.011039	-0.0717	0.0097	1.63493e-13	343836	54.638
189	rs4777466	T	C	0.355818	-0.0149	0.0019	1.83908e-14	343836	61.4986
190	rs8039645	A	C	0.206227	0.0127	0.0022	1.011e-08	343836	33.3244
191	rs7402939	C	T	0.587977	0.012	0.0018	3.5229e-11	343836	44.4444
192	rs34868798	C	T	0.22033	-0.0141	0.0024	7.8701e-09	343836	34.5156
193	rs4886755	G	A	0.506423	0.0285	0.0018	2.83727e-57	343836	250.694
194	rs12911430	T	A	0.316795	0.0123	0.002	1.81698e-09	343836	37.8225
195	rs4966019	T	C	0.599258	-0.0323	0.0018	1.09698e-70	343836	322.003
196	rs6492910	A	G	0.641321	-0.0133	0.002	2.02209e-11	343836	44.2225
197	rs2414064	A	G	0.21361	-0.0144	0.0025	7.09594e-09	343836	33.1776
198	rs12708477	C	A	0.802148	-0.0124	0.0022	1.98098e-08	343836	31.7686
199	rs4783505	T	G	0.461732	0.0139	0.0019	6.18016e-13	343836	53.5208
200	rs74606487	G	A	0.134383	-0.0148	0.0027	3.94903e-08	343836	30.0466
201	rs17624477	C	T	0.0551457	0.0252	0.0038	5.10035e-11	343836	43.9778
202	rs2219647	A	G	0.255685	0.0163	0.002	1.24595e-15	343836	66.4225
203	rs4575545	A	G	0.298394	-0.0267	0.0019	2.2269e-43	343836	197.476
204	rs77924615	A	G	0.202983	-0.0151	0.0022	9.04899e-12	343836	47.1095
205	rs9927317	G	C	0.39242	0.0177	0.0021	1.92398e-17	343836	71.0408
206	rs2540034	T	C	0.502628	0.0109	0.0018	3.42098e-09	343836	36.6698
207	rs7200986	A	G	0.38712	-0.0135	0.0018	3.00193e-13	343836	56.25
208	rs11396409	AC	A	0.806714	-0.028	0.0022	9.65828e-36	343836	161.983
209	rs7188156	G	T	0.168983	0.0276	0.0024	2.51884e-31	343836	132.25
210	rs57577420	G	A	0.110959	0.0187	0.0028	4.62168e-11	343836	44.6033
211	rs61339406	TAA	T	0.75606	-0.0161	0.0024	1.89017e-11	343836	45.0017
212	rs12937692	A	G	0.284543	0.0131	0.002	1.48799e-10	343836	42.9025
213	rs78671965	T	A	0.055477	0.0271	0.0045	1.73002e-09	343836	36.2672
214	rs11871152	G	A	0.44171	0.0105	0.0018	4.67197e-09	343836	34.0278
215	rs7224610	A	C	0.662467	-0.0265	0.0019	6.51028e-44	343836	194.529
216	rs11657044	C	T	0.749028	0.0268	0.0022	1.18905e-34	343836	148.397
217	rs4789278	A	G	0.264277	-0.0179	0.0022	1.3471e-15	343836	66.2004
218	rs1719985	T	C	0.406236	-0.0118	0.0018	1.59901e-10	343836	42.9753
219	rs9807214	A	G	0.240309	0.0128	0.0021	1.31601e-09	343836	37.1519
220	rs784257	C	T	0.81295	0.0149	0.0026	1.34499e-08	343836	32.8417
221	rs523288	T	A	0.23435	0.0205	0.0024	1.45011e-17	343836	72.9601
222	rs7230932	A	G	0.359474	-0.0101	0.0018	4.09402e-08	343836	31.4846
223	rs4468717	T	C	0.077674	-0.0214	0.0038	1.74e-08	343836	31.7147
224	rs16942751	A	C	0.146172	0.0176	0.0027	3.2107e-11	343836	42.4911
225	rs56376587	C	A	0.443746	0.0113	0.0018	6.40605e-10	343836	39.4105
226	rs7247977	C	T	0.469395	0.0176	0.0018	2.46604e-22	343836	95.6049
227	rs2668423	G	T	0.734607	-0.0115	0.002	1.085e-08	343836	33.0625
228	rs33938520	T	C	0.25276	-0.0135	0.0023	9.78701e-09	343836	34.4518
229	rs11667586	C	T	0.129275	0.0181	0.0026	4.917e-12	343836	48.463
230	rs429358	C	T	0.141145	-0.0182	0.0025	6.05062e-13	343836	52.9984
231	rs10405423	A	C	0.721138	0.0216	0.002	2.12618e-26	343836	116.64
232	rs12973608	C	A	0.67689	-0.014	0.0019	1.99022e-13	343836	54.2936
233	rs12979148	C	T	0.143599	0.0149	0.0025	3.48201e-09	343836	35.5216
234	rs112671669	AC	A	0.10515	0.0171	0.0029	3.63999e-09	343836	34.7693
235	rs753009	T	C	0.239402	0.0142	0.0021	3.63162e-11	343836	45.7234
236	rs6040060	G	A	0.72089	-0.0148	0.0023	1.629e-10	343836	41.4064
237	rs3212198	T	C	0.503289	-0.0172	0.0018	4.79844e-21	343836	91.3086
238	rs11481757	AT	A	0.212764	0.0141	0.0022	2.45002e-10	343836	41.0764
239	rs2057291	G	A	0.673553	-0.0146	0.0019	5.74513e-15	343836	59.0471
240	rs6129786	A	C	0.358439	-0.013	0.0021	3.39797e-10	343836	38.322
241	rs6088559	A	C	0.38851	0.0162	0.0021	1.02094e-14	343836	59.5102
242	rs686364	G	A	0.286199	0.0167	0.002	3.09671e-17	343836	69.7225
243	rs2823139	A	G	0.314419	0.0152	0.0019	2.4149e-15	343836	64
244	rs219777	A	G	0.24762	-0.0227	0.0023	4.18986e-22	343836	97.4083
245	rs2834317	A	G	0.127508	0.0192	0.0027	4.9136e-13	343836	50.5679
246	rs738409	G	C	0.281751	-0.0199	0.002	7.16803e-23	343836	99.0025
247	rs2108093	G	A	0.829163	0.0151	0.0023	1.18599e-10	343836	43.1021
248	rs12158162	G	A	0.0595896	-0.0212	0.0037	1.196e-08	343836	32.8298
249	rs5951348	A	C	0.393003	0.0118	0.0016	4.62062e-14	343836	54.3906

## Sheet: Table3
Supplementary Table 3. SNPs associated with diabetic microvascular complications factors（PhenoScanner V2 database，p<1E-05）
Body mass index	rs2644128 rs17024258 rs12992672 rs62262727 rs34811474 rs13107325 rs61903695 rs11065983 rs61903695
Blood lipids	rs1260326 rs2943645 rs13247874 rs1169288 rs505870 rs13247874
Fasting blood glucose	rs1260326
Homocysteine	rs1047891
smoking	rs7310615
hypertension	rs13107325 rs11827106 rs7310615 rs6464165
